# Supplementary material for: eDNAmap: A Metabarcoding Web Tool for Comparing Marine Biodiversity, With Special Reference to Teleost Fish
Source: Mol Ecol Resour. 2025 Nov 5;26(1):e70066. doi: 10.1111/1755-0998.70066 (PMC12627913; doi:10.1111/1755-0998.70066)
Supplement: Supplementary file 1 — Table S1: Correspondence table for SRR ID, sample ID and station. [file MEN-26-e70066-s002.xlsx]

## Sheet: Sheet1
Table S1. Correspondence table for SRR ID, sample ID, and station.
Accesion No.	Sample ID	Cruise	Station	Latitude (N)	Longitude (E)	Depth	Collection date	Filter type	Sequence date	Sequencing platform	Order in Fig3D
SRR32859409	KH-20-9A-001	KH20-9	Field blank	NA	NA	NA	2020-09-14	045_Sterivex	2021-02-12	Illumina NexttSeq 500	1
SRR32859361	KH-20-9B-002	KH20-9	OK6	27.5225	128.182	10	2020-09-13	045_Sterivex	2021-06-03	Illumina NexttSeq 500	66
SRR32859360	KH-20-9B-003	KH20-9	OK6	27.5225	128.182	50	2020-09-13	045_Sterivex	2021-06-03	Illumina NexttSeq 500	67
SRR32859359	KH-20-9B-004	KH20-9	OK6	27.5225	128.182	100	2020-09-13	045_Sterivex	2021-06-03	Illumina NexttSeq 500	68
SRR32859358	KH-20-9B-005	KH20-9	OK6	27.5225	128.182	150	2020-09-13	045_Sterivex	2021-06-03	Illumina NexttSeq 500	69
SRR32859357	KH-20-9B-006	KH20-9	OK3	28.2486	127.415	10	2020-09-14	045_Sterivex	2021-06-03	Illumina NexttSeq 500	70
SRR32859355	KH-20-9B-007	KH20-9	OK3	28.2486	127.415	50	2020-09-14	045_Sterivex	2021-06-03	Illumina NexttSeq 500	71
SRR32859354	KH-20-9B-008	KH20-9	OK3	28.2486	127.415	100	2020-09-14	045_Sterivex	2021-06-03	Illumina NexttSeq 500	72
SRR32859408	KH-20-9A-009	KH20-9	OK3	28.2486	127.415	150	2020-09-14	045_Sterivex	2021-02-12	Illumina NexttSeq 500	2
SRR32859353	KH-20-9B-010	KH20-9	OK1b	28.7527	126.92	10	2020-09-14	045_Sterivex	2021-06-03	Illumina NexttSeq 500	73
SRR32859352	KH-20-9B-011	KH20-9	OK1b	28.7527	126.92	50	2020-09-14	045_Sterivex	2021-06-03	Illumina NexttSeq 500	74
SRR32859351	KH-20-9B-012	KH20-9	OK1b	28.7527	126.92	100	2020-09-14	045_Sterivex	2021-06-03	Illumina NexttSeq 500	75
SRR32859247	KH-20-9A-013	KH20-9	OK1b	28.7527	126.92	150	2020-09-14	045_Sterivex	2021-02-12	Illumina NexttSeq 500	3
SRR32859350	KH-20-9B-014	KH20-9	OK1	29.0018	126.668	10	2020-09-15	045_Sterivex	2021-06-03	Illumina NexttSeq 500	76
SRR32859349	KH-20-9B-015	KH20-9	OK1	29.0018	126.668	50	2020-09-15	045_Sterivex	2021-06-03	Illumina NexttSeq 500	77
SRR32859216	KH-20-9A-016	KH20-9	OK1	29.0018	126.668	100	2020-09-15	045_Sterivex	2021-02-12	Illumina NexttSeq 500	4
SRR32859205	KH-20-9A-017	KH20-9	OK1	29.0018	126.668	150	2020-09-15	045_Sterivex	2021-02-12	Illumina NexttSeq 500	5
SRR32859348	KH-20-9B-018	KH20-9	TA6	29.5	129.251	10	2020-09-17	045_Sterivex	2021-06-03	Illumina NexttSeq 500	78
SRR32859347	KH-20-9B-019	KH20-9	TA6	29.5	129.251	50	2020-09-17	045_Sterivex	2021-06-03	Illumina NexttSeq 500	79
SRR32859346	KH-20-9B-020	KH20-9	TA6	29.5	129.251	100	2020-09-17	045_Sterivex	2021-06-03	Illumina NexttSeq 500	80
SRR32859194	KH-20-9A-021	KH20-9	TA6	29.5	129.251	150	2020-09-17	045_Sterivex	2021-02-12	Illumina NexttSeq 500	6
SRR32859367	KH-20-9A-022	KH20-9	TA5	29.7474	129.258	10	2020-09-17	045_Sterivex	2021-02-12	Illumina NexttSeq 500	7
SRR32859356	KH-20-9A-023	KH20-9	TA5	29.7474	129.258	50	2020-09-17	045_Sterivex	2021-02-12	Illumina NexttSeq 500	8
SRR32859345	KH-20-9A-024	KH20-9	TA5	29.7474	129.258	100	2020-09-17	045_Sterivex	2021-02-12	Illumina NexttSeq 500	9
SRR32859334	KH-20-9A-025	KH20-9	TA5	29.7474	129.258	150	2020-09-17	045_Sterivex	2021-02-12	Illumina NexttSeq 500	10
SRR32859344	KH-20-9B-026	KH20-9	TA4	30.0001	129.253	10	2020-09-17	045_Sterivex	2021-06-03	Illumina NexttSeq 500	81
SRR32859407	KH-20-9A-027	KH20-9	TA4	30.0001	129.253	50	2020-09-17	045_Sterivex	2021-02-12	Illumina NexttSeq 500	11
SRR32859396	KH-20-9A-028	KH20-9	TA4	30.0001	129.253	100	2020-09-17	045_Sterivex	2021-02-12	Illumina NexttSeq 500	12
SRR32859343	KH-20-9B-029	KH20-9	TA4	30.0001	129.253	150	2020-09-17	045_Sterivex	2021-06-03	Illumina NexttSeq 500	82
SRR32859385	KH-20-9A-030	KH20-9	TA3	30.2528	129.256	10	2020-09-18	045_Sterivex	2021-02-12	Illumina NexttSeq 500	13
SRR32859342	KH-20-9B-031	KH20-9	TA3	30.2528	129.256	50	2020-09-18	045_Sterivex	2021-06-03	Illumina NexttSeq 500	83
SRR32859374	KH-20-9A-032	KH20-9	TA3	30.2528	129.256	100	2020-09-18	045_Sterivex	2021-02-12	Illumina NexttSeq 500	14
SRR32859313	KH-20-9A-033	KH20-9	TA3	30.2528	129.256	150	2020-09-18	045_Sterivex	2021-02-12	Illumina NexttSeq 500	15
SRR32859302	KH-20-9A-034	KH20-9	TA2	30.4961	129.247	10	2020-09-18	045_Sterivex	2021-02-12	Illumina NexttSeq 500	16
SRR32859291	KH-20-9A-035	KH20-9	TA2	30.4961	129.247	50	2020-09-18	045_Sterivex	2021-02-12	Illumina NexttSeq 500	17
SRR32859341	KH-20-9B-036	KH20-9	TA2	30.4961	129.247	100	2020-09-18	045_Sterivex	2021-06-03	Illumina NexttSeq 500	84
SRR32859280	KH-20-9A-037	KH20-9	TA2	30.4961	129.247	150	2020-09-18	045_Sterivex	2021-02-12	Illumina NexttSeq 500	18
SRR32859269	KH-20-9A-038	KH20-9	TA1	30.7511	129.251	10	2020-09-19	045_Sterivex	2021-02-12	Illumina NexttSeq 500	19
SRR32859258	KH-20-9A-039	KH20-9	TA1	30.7511	129.251	50	2020-09-19	045_Sterivex	2021-02-12	Illumina NexttSeq 500	20
SRR32859246	KH-20-9A-040	KH20-9	TA1	30.7511	129.251	100	2020-09-19	045_Sterivex	2021-02-12	Illumina NexttSeq 500	21
SRR32859235	KH-20-9A-041	KH20-9	TA1	30.7511	129.251	150	2020-09-19	045_Sterivex	2021-02-12	Illumina NexttSeq 500	22
SRR32859224	KH-20-9A-042	KH20-9	TV1	30.3326	130.001	10	2020-09-19	045_Sterivex	2021-02-12	Illumina NexttSeq 500	23
SRR32859340	KH-20-9B-043	KH20-9	TV1	30.3326	130.001	50	2020-09-19	045_Sterivex	2021-06-03	Illumina NexttSeq 500	85
SRR32859339	KH-20-9B-044	KH20-9	TV1	30.3326	130.001	100	2020-09-19	045_Sterivex	2021-06-03	Illumina NexttSeq 500	86
SRR32859223	KH-20-9A-045	KH20-9	TV1	30.3326	130.001	150	2020-09-19	045_Sterivex	2021-02-12	Illumina NexttSeq 500	24
SRR32859338	KH-20-9B-046	KH20-9	TV2	29.9135	130.337	10	2020-09-20	045_Sterivex	2021-06-03	Illumina NexttSeq 500	87
SRR32859222	KH-20-9A-047	KH20-9	TV2	29.9135	130.337	50	2020-09-20	045_Sterivex	2021-02-12	Illumina NexttSeq 500	25
SRR32859221	KH-20-9A-048	KH20-9	TV2	29.9135	130.337	100	2020-09-20	045_Sterivex	2021-02-12	Illumina NexttSeq 500	26
SRR32859220	KH-20-9A-049	KH20-9	TV2	29.9135	130.337	150	2020-09-20	045_Sterivex	2021-02-12	Illumina NexttSeq 500	27
SRR32859337	KH-20-9B-050	KH20-9	TV3	29.7507	130.916	10	2020-09-20	045_Sterivex	2021-06-03	Illumina NexttSeq 500	88
SRR32859219	KH-20-9A-051	KH20-9	TV3	29.7507	130.916	50	2020-09-20	045_Sterivex	2021-02-12	Illumina NexttSeq 500	28
SRR32859218	KH-20-9A-052	KH20-9	TV3	29.7507	130.916	100	2020-09-20	045_Sterivex	2021-02-12	Illumina NexttSeq 500	29
SRR32859336	KH-20-9B-053	KH20-9	TV3	29.7507	130.916	150	2020-09-20	045_Sterivex	2021-06-03	Illumina NexttSeq 500	89
SRR32859217	KH-20-9A-054	KH20-9	TV4	30.1287	131.682	10	2020-09-20	045_Sterivex	2021-02-12	Illumina NexttSeq 500	30
SRR32859215	KH-20-9A-055	KH20-9	TV4	30.1287	131.682	50	2020-09-20	045_Sterivex	2021-02-12	Illumina NexttSeq 500	31
SRR32859214	KH-20-9A-057	KH20-9	TV4	30.1287	131.682	150	2020-09-20	045_Sterivex	2021-02-12	Illumina NexttSeq 500	32
SRR32859213	KH-20-9A-058	KH20-9	TV4	30.1287	131.682	10	2020-09-20	045_Sterivex	2021-02-12	Illumina NexttSeq 500	33
SRR32859212	KH-20-9A-059	KH20-9	TB2	30.2671	130.298	10	2020-09-21	045_Sterivex	2021-02-12	Illumina NexttSeq 500	34
SRR32859335	KH-20-9B-060	KH20-9	TB2	30.2671	130.298	50	2020-09-21	045_Sterivex	2021-06-03	Illumina NexttSeq 500	90
SRR32859333	KH-20-9B-061	KH20-9	TB2	30.2671	130.298	100	2020-09-21	045_Sterivex	2021-06-03	Illumina NexttSeq 500	91
SRR32859332	KH-20-9B-062	KH20-9	TB2	30.2671	130.298	150	2020-09-21	045_Sterivex	2021-06-03	Illumina NexttSeq 500	92
SRR32859211	KH-20-9A-063	KH20-9	TB3	30.0649	130.2	10	2020-09-21	045_Sterivex	2021-02-12	Illumina NexttSeq 500	35
SRR32859210	KH-20-9A-064	KH20-9	TB3	30.0649	130.2	50	2020-09-21	045_Sterivex	2021-02-12	Illumina NexttSeq 500	36
SRR32859209	KH-20-9A-065	KH20-9	TB3	30.0649	130.2	100	2020-09-21	045_Sterivex	2021-02-12	Illumina NexttSeq 500	37
SRR32859208	KH-20-9A-066	KH20-9	TB3	30.0649	130.2	150	2020-09-21	045_Sterivex	2021-02-12	Illumina NexttSeq 500	38
SRR32859207	KH-20-9A-067	KH20-9	TB4	29.865	130.099	10	2020-09-21	045_Sterivex	2021-02-12	Illumina NexttSeq 500	39
SRR32859206	KH-20-9A-068	KH20-9	TB4	29.865	130.099	50	2020-09-21	045_Sterivex	2021-02-12	Illumina NexttSeq 500	40
SRR32859331	KH-20-9B-069	KH20-9	TB4	29.865	130.099	100	2020-09-21	045_Sterivex	2021-06-03	Illumina NexttSeq 500	93
SRR32859330	KH-20-9B-070	KH20-9	TB4	29.865	130.099	150	2020-09-21	045_Sterivex	2021-06-03	Illumina NexttSeq 500	94
SRR32859204	KH-20-9A-071	KH20-9	TC1	30.6735	131.498	10	2020-09-25	045_Sterivex	2021-02-12	Illumina NexttSeq 500	41
SRR32859329	KH-20-9B-072	KH20-9	TC1	30.6735	131.498	50	2020-09-25	045_Sterivex	2021-06-03	Illumina NexttSeq 500	95
SRR32859203	KH-20-9A-073	KH20-9	TC1	30.6735	131.498	100	2020-09-25	045_Sterivex	2021-02-12	Illumina NexttSeq 500	42
SRR32859328	KH-20-9B-074	KH20-9	TC1	30.6735	131.498	150	2020-09-25	045_Sterivex	2021-06-03	Illumina NexttSeq 500	96
SRR32859327	KH-20-9B-075	KH20-9	TC2	30.3574	131.759	10	2020-09-25	045_Sterivex	2021-06-03	Illumina NexttSeq 500	97
SRR32859326	KH-20-9B-076	KH20-9	TC2	30.3574	131.759	50	2020-09-25	045_Sterivex	2021-06-03	Illumina NexttSeq 500	98
SRR32859325	KH-20-9B-077	KH20-9	TC2	30.3574	131.759	100	2020-09-25	045_Sterivex	2021-06-03	Illumina NexttSeq 500	99
SRR32859202	KH-20-9A-078	KH20-9	TC2	30.3574	131.759	150	2020-09-25	045_Sterivex	2021-02-12	Illumina NexttSeq 500	43
SRR32859324	KH-20-9B-079	KH20-9	TC3	30.167	131.75	10	2020-09-26	045_Sterivex	2021-06-03	Illumina NexttSeq 500	100
SRR32859201	KH-20-9A-080	KH20-9	TC3	30.167	131.75	50	2020-09-26	045_Sterivex	2021-02-12	Illumina NexttSeq 500	44
SRR32859406	KH-20-9B-081	KH20-9	TC3	30.167	131.75	100	2020-09-26	045_Sterivex	2021-06-03	Illumina NexttSeq 500	101
SRR32859405	KH-20-9B-082	KH20-9	TC3	30.167	131.75	150	2020-09-26	045_Sterivex	2021-06-03	Illumina NexttSeq 500	102
SRR32859404	KH-20-9B-083	KH20-9	TC4	30.0042	131.835	10	2020-09-26	045_Sterivex	2021-06-03	Illumina NexttSeq 500	103
SRR32859403	KH-20-9B-084	KH20-9	TC4	30.0042	131.835	50	2020-09-26	045_Sterivex	2021-06-03	Illumina NexttSeq 500	104
SRR32859200	KH-20-9A-085	KH20-9	TC4	30.0042	131.835	100	2020-09-26	045_Sterivex	2021-02-12	Illumina NexttSeq 500	45
SRR32859402	KH-20-9B-086	KH20-9	TC4	30.0042	131.835	150	2020-09-26	045_Sterivex	2021-06-03	Illumina NexttSeq 500	105
SRR32859199	KH-20-9A-087	KH20-9	TC5	29.8797	131.965	10	2020-09-26	045_Sterivex	2021-02-12	Illumina NexttSeq 500	46
SRR32859198	KH-20-9A-088	KH20-9	TC5	29.8797	131.965	50	2020-09-26	045_Sterivex	2021-02-12	Illumina NexttSeq 500	47
SRR32859197	KH-20-9A-089	KH20-9	TC5	29.8797	131.965	100	2020-09-26	045_Sterivex	2021-02-12	Illumina NexttSeq 500	48
SRR32859401	KH-20-9B-090	KH20-9	TC5	29.8797	131.965	150	2020-09-26	045_Sterivex	2021-06-03	Illumina NexttSeq 500	106
SRR32859400	KH-20-9B-091	KH20-9	TC6	29.5022	132.086	10	2020-09-27	045_Sterivex	2021-06-03	Illumina NexttSeq 500	107
SRR32859196	KH-20-9A-092	KH20-9	TC6	29.5022	132.086	50	2020-09-27	045_Sterivex	2021-02-12	Illumina NexttSeq 500	49
SRR32859399	KH-20-9B-093	KH20-9	TC6	29.5022	132.086	100	2020-09-27	045_Sterivex	2021-06-03	Illumina NexttSeq 500	108
SRR32859398	KH-20-9B-094	KH20-9	TC6	29.5022	132.086	150	2020-09-27	045_Sterivex	2021-06-03	Illumina NexttSeq 500	109
SRR32859397	KH-20-9B-095	KH20-9	W1	29.9997	134.749	10	2020-09-28	045_Sterivex	2021-06-03	Illumina NexttSeq 500	110
SRR32859195	KH-20-9A-096	KH20-9	W1	29.9997	134.749	50	2020-09-28	045_Sterivex	2021-02-12	Illumina NexttSeq 500	50
SRR32859395	KH-20-9B-097	KH20-9	W1	29.9997	134.749	100	2020-09-28	045_Sterivex	2021-06-03	Illumina NexttSeq 500	111
SRR32859193	KH-20-9A-098	KH20-9	W1	29.9997	134.749	150	2020-09-28	045_Sterivex	2021-02-12	Illumina NexttSeq 500	51
SRR32859394	KH-20-9B-099	KH20-9	CR1	32.8331	133.837	10	2020-09-29	045_Sterivex	2021-06-03	Illumina NexttSeq 500	112
SRR32859393	KH-20-9B-100	KH20-9	CR1	32.8331	133.837	50	2020-09-29	045_Sterivex	2021-06-03	Illumina NexttSeq 500	113
SRR32859392	KH-20-9B-101	KH20-9	CR1	32.8331	133.837	100	2020-09-29	045_Sterivex	2021-06-03	Illumina NexttSeq 500	114
SRR32859192	KH-20-9A-102	KH20-9	CR1	32.8331	133.837	150	2020-09-29	045_Sterivex	2021-02-12	Illumina NexttSeq 500	52
SRR32859391	KH-20-9B-103	KH20-9	M1	31.3709	135.501	10	2020-09-30	045_Sterivex	2021-06-03	Illumina NexttSeq 500	115
SRR32859191	KH-20-9A-104	KH20-9	M1	31.3709	135.501	50	2020-09-30	045_Sterivex	2021-02-12	Illumina NexttSeq 500	53
SRR32859390	KH-20-9B-105	KH20-9	M1	31.3709	135.501	100	2020-09-30	045_Sterivex	2021-06-03	Illumina NexttSeq 500	116
SRR32859190	KH-20-9A-106	KH20-9	M1	31.3709	135.501	150	2020-09-30	045_Sterivex	2021-02-12	Illumina NexttSeq 500	54
SRR32859373	KH-20-9A-107	KH20-9	M2	31.077	135.993	10	2020-09-30	045_Sterivex	2021-02-12	Illumina NexttSeq 500	55
SRR32859372	KH-20-9A-108	KH20-9	M2	31.077	135.993	50	2020-09-30	045_Sterivex	2021-02-12	Illumina NexttSeq 500	56
SRR32859371	KH-20-9A-109	KH20-9	M2	31.077	135.993	100	2020-09-30	045_Sterivex	2021-02-12	Illumina NexttSeq 500	57
SRR32859389	KH-20-9B-110	KH20-9	M2	31.077	135.993	150	2020-09-30	045_Sterivex	2021-06-03	Illumina NexttSeq 500	117
SRR32859388	KH-20-9B-111	KH20-9	M3	30.788	136.497	10	2020-10-01	045_Sterivex	2021-06-03	Illumina NexttSeq 500	118
SRR32859370	KH-20-9A-112	KH20-9	M3	30.788	136.497	50	2020-10-01	045_Sterivex	2021-02-12	Illumina NexttSeq 500	58
SRR32859387	KH-20-9B-113	KH20-9	M3	30.788	136.497	100	2020-10-01	045_Sterivex	2021-06-03	Illumina NexttSeq 500	119
SRR32859386	KH-20-9B-114	KH20-9	M3	30.788	136.497	150	2020-10-01	045_Sterivex	2021-06-03	Illumina NexttSeq 500	120
SRR32859384	KH-20-9B-115	KH20-9	M4	30.5388	136.927	10	2020-10-01	045_Sterivex	2021-06-03	Illumina NexttSeq 500	121
SRR32859383	KH-20-9B-116	KH20-9	M4	30.5388	136.927	50	2020-10-01	045_Sterivex	2021-06-03	Illumina NexttSeq 500	122
SRR32859369	KH-20-9A-117	KH20-9	M4	30.5388	136.927	100	2020-10-01	045_Sterivex	2021-02-12	Illumina NexttSeq 500	59
SRR32859382	KH-20-9B-118	KH20-9	M4	30.5388	136.927	150	2020-10-01	045_Sterivex	2021-06-03	Illumina NexttSeq 500	123
SRR32859381	KH-20-9B-119	KH20-9	M5	31.5008	136.999	10	2020-10-02	045_Sterivex	2021-06-03	Illumina NexttSeq 500	124
SRR32859380	KH-20-9B-120	KH20-9	M5	31.5008	136.999	50	2020-10-02	045_Sterivex	2021-06-03	Illumina NexttSeq 500	125
SRR32859379	KH-20-9B-121	KH20-9	M5	31.5008	136.999	100	2020-10-02	045_Sterivex	2021-06-03	Illumina NexttSeq 500	126
SRR32859378	KH-20-9B-122	KH20-9	M5	31.5008	136.999	150	2020-10-02	045_Sterivex	2021-06-03	Illumina NexttSeq 500	127
SRR32859368	KH-20-9A-123	KH20-9	M6	32.2521	137	10	2020-10-03	045_Sterivex	2021-02-12	Illumina NexttSeq 500	60
SRR32859366	KH-20-9A-124	KH20-9	M6	32.2521	137	50	2020-10-03	045_Sterivex	2021-02-12	Illumina NexttSeq 500	61
SRR32859365	KH-20-9A-125	KH20-9	M6	32.2521	137	100	2020-10-03	045_Sterivex	2021-02-12	Illumina NexttSeq 500	62
SRR32859377	KH-20-9B-126	KH20-9	M6	32.2521	137	150	2020-10-03	045_Sterivex	2021-06-03	Illumina NexttSeq 500	128
SRR32859376	KH-20-9B-127	KH20-9	M7	33.2556	137	10	2020-10-03	045_Sterivex	2021-06-03	Illumina NexttSeq 500	129
SRR32859364	KH-20-9A-128	KH20-9	M7	33.2556	137	50	2020-10-03	045_Sterivex	2021-02-12	Illumina NexttSeq 500	63
SRR32859363	KH-20-9A-129	KH20-9	M7	33.2556	137	100	2020-10-03	045_Sterivex	2021-02-12	Illumina NexttSeq 500	64
SRR32859375	KH-20-9B-130	KH20-9	M7	33.2556	137	150	2020-10-03	045_Sterivex	2021-06-03	Illumina NexttSeq 500	130
SRR32859323	KH-20-9B-131	KH20-9	M8	33.8301	136.991	10	2020-10-03	045_Sterivex	2021-06-03	Illumina NexttSeq 500	131
SRR32859322	KH-20-9B-132	KH20-9	M8	33.8301	136.991	50	2020-10-03	045_Sterivex	2021-06-03	Illumina NexttSeq 500	132
SRR32859362	KH-20-9A-133	KH20-9	M8	33.8301	136.991	100	2020-10-03	045_Sterivex	2021-02-12	Illumina NexttSeq 500	65
SRR32859321	KH-20-9B-134	KH20-9	M8	33.8301	136.991	150	2020-10-03	045_Sterivex	2021-06-03	Illumina NexttSeq 500	133
SRR32859320	KH-22-5-001	KH22-5	NA1	30.2137	127.249	10	2022/3/7	045_Sterivex	2022-09-21	Illumina HiSeq X	134
SRR32859319	KH-22-5-002	KH22-5	NA1	30.2137	127.249	50	2022/3/7	045_Sterivex	2022-09-21	Illumina HiSeq X	135
SRR32859318	KH-22-5-003	KH22-5	NA1	30.2137	127.249	100	2022/3/7	045_Sterivex	2022-09-21	Illumina HiSeq X	136
SRR32859317	KH-22-5-004	KH22-5	NA2	29.8312	128.002	10	2022/3/7	045_Sterivex	2022-09-21	Illumina HiSeq X	137
SRR32859316	KH-22-5-005	KH22-5	NA2	29.8312	128.002	50	2022/3/7	045_Sterivex	2022-09-21	Illumina HiSeq X	138
SRR32859315	KH-22-5-006	KH22-5	NA2	29.8312	128.002	100	2022/3/7	045_Sterivex	2022-09-21	Illumina HiSeq X	139
SRR32859314	KH-22-5-007	KH22-5	NA2	29.8312	128.002	150	2022/3/7	045_Sterivex	2022-09-21	Illumina HiSeq X	140
SRR32859312	KH-22-5-008	KH22-5	Field blank	NA	NA	NA	2022/3/7	045_Sterivex	2022-09-21	Illumina HiSeq X	141
SRR32859311	KH-22-5-009	KH22-5	NA3	29.4283	128.726	10	2022/3/7	045_Sterivex	2022-09-21	Illumina HiSeq X	142
SRR32859310	KH-22-5-010	KH22-5	NA3	29.4283	128.726	50	2022/3/7	045_Sterivex	2022-09-21	Illumina HiSeq X	143
SRR32859309	KH-22-5-011	KH22-5	NA3	29.4283	128.726	100	2022/3/7	045_Sterivex	2022-09-21	Illumina HiSeq X	144
SRR32859308	KH-22-5-012	KH22-5	NA3	29.4283	128.726	150	2022/3/7	045_Sterivex	2022-09-21	Illumina HiSeq X	145
SRR32859307	KH-22-5-013	KH22-5	NA4	29.0042	129.504	10	2022/3/8	045_Sterivex	2022-09-21	Illumina HiSeq X	146
SRR32859306	KH-22-5-014	KH22-5	NA4	29.0042	129.504	50	2022/3/8	045_Sterivex	2022-09-21	Illumina HiSeq X	147
SRR32859305	KH-22-5-015	KH22-5	NA4	29.0042	129.504	100	2022/3/8	045_Sterivex	2022-09-21	Illumina HiSeq X	148
SRR32859304	KH-22-5-016	KH22-5	NA4	29.0042	129.504	150	2022/3/8	045_Sterivex	2022-09-21	Illumina HiSeq X	149
SRR32859303	KH-22-5-017	KH22-5	NA5	28.5907	130.246	10	2022/3/8	045_Sterivex	2022-09-21	Illumina HiSeq X	150
SRR32859301	KH-22-5-018	KH22-5	NA5	28.5907	130.246	50	2022/3/8	045_Sterivex	2022-09-21	Illumina HiSeq X	151
SRR32859300	KH-22-5-019	KH22-5	NA5	28.5907	130.246	100	2022/3/8	045_Sterivex	2022-09-21	Illumina HiSeq X	152
SRR32859299	KH-22-5-020	KH22-5	NA5	28.5907	130.246	150	2022/3/8	045_Sterivex	2022-09-21	Illumina HiSeq X	153
SRR32859298	KH-22-5-021	KH22-5	NA6	28.1682	130.999	10	2022/3/8	045_Sterivex	2022-09-21	Illumina HiSeq X	154
SRR32859297	KH-22-5-022	KH22-5	NA6	28.1682	130.999	50	2022/3/8	045_Sterivex	2022-09-21	Illumina HiSeq X	155
SRR32859296	KH-22-5-023	KH22-5	NA6	28.1682	130.999	100	2022/3/8	045_Sterivex	2022-09-21	Illumina HiSeq X	156
SRR32859295	KH-22-5-024	KH22-5	NA6	28.1682	130.999	150	2022/3/8	045_Sterivex	2022-09-21	Illumina HiSeq X	157
SRR32859294	KH-22-5-025	KH22-5	T1	28.5708	129.801	10	2022/3/9	045_Sterivex	2022-09-21	Illumina HiSeq X	158
SRR32859293	KH-22-5-026	KH22-5	T1	28.5708	129.801	50	2022/3/9	045_Sterivex	2022-09-21	Illumina HiSeq X	159
SRR32859292	KH-22-5-027	KH22-5	T2	28.8664	129.893	10	2022/3/9	045_Sterivex	2022-09-21	Illumina HiSeq X	160
SRR32859290	KH-22-5-028	KH22-5	T2	28.8664	129.893	50	2022/3/9	045_Sterivex	2022-09-21	Illumina HiSeq X	161
SRR32859289	KH-22-5-029	KH22-5	T2	28.8664	129.893	100	2022/3/9	045_Sterivex	2022-09-21	Illumina HiSeq X	162
SRR32859288	KH-22-5-030	KH22-5	T2	28.8664	129.893	150	2022/3/9	045_Sterivex	2022-09-21	Illumina HiSeq X	163
SRR32859287	KH-22-5-031	KH22-5	T4	29.494	139.147	10	2022/3/9	045_Sterivex	2022-09-21	Illumina HiSeq X	164
SRR32859286	KH-22-5-032	KH22-5	T4	29.494	139.147	50	2022/3/9	045_Sterivex	2022-09-21	Illumina HiSeq X	165
SRR32859285	KH-22-5-033	KH22-5	T4	29.494	139.147	100	2022/3/9	045_Sterivex	2022-09-21	Illumina HiSeq X	166
SRR32859284	KH-22-5-034	KH22-5	T4	29.494	139.147	150	2022/3/9	045_Sterivex	2022-09-21	Illumina HiSeq X	167
SRR32859283	KH-22-5-035	KH22-5	T3	29.1633	130.017	10	2022/3/9	045_Sterivex	2022-09-21	Illumina HiSeq X	168
SRR32859282	KH-22-5-036	KH22-5	T3	29.1633	130.017	50	2022/3/9	045_Sterivex	2022-09-21	Illumina HiSeq X	169
SRR32859281	KH-22-5-037	KH22-5	T3	29.1633	130.017	100	2022/3/9	045_Sterivex	2022-09-21	Illumina HiSeq X	170
SRR32859279	KH-22-5-038	KH22-5	T3	29.1633	130.017	150	2022/3/9	045_Sterivex	2022-09-21	Illumina HiSeq X	171
SRR32859278	KH-22-5-039	KH22-5	T5	29.841	130.315	10	2022/3/10	045_Sterivex	2022-09-21	Illumina HiSeq X	172
SRR32859277	KH-22-5-040	KH22-5	T5	29.841	130.315	50	2022/3/10	045_Sterivex	2022-09-21	Illumina HiSeq X	173
SRR32859276	KH-22-5-041	KH22-5	T5	29.841	130.315	100	2022/3/10	045_Sterivex	2022-09-21	Illumina HiSeq X	174
SRR32859275	KH-22-5-042	KH22-5	T5	29.841	130.315	150	2022/3/10	045_Sterivex	2022-09-21	Illumina HiSeq X	175
SRR32859274	KH-22-5-043	KH22-5	T6	30.1465	130.432	10	2022/3/10	045_Sterivex	2022-09-21	Illumina HiSeq X	176
SRR32859273	KH-22-5-044	KH22-5	T6	30.1465	130.432	50	2022/3/10	045_Sterivex	2022-09-21	Illumina HiSeq X	177
SRR32859272	KH-22-5-045	KH22-5	T6	30.1465	130.432	100	2022/3/10	045_Sterivex	2022-09-21	Illumina HiSeq X	178
SRR32859271	KH-22-5-046	KH22-5	T6	30.1465	130.432	150	2022/3/10	045_Sterivex	2022-09-21	Illumina HiSeq X	179
SRR32859270	KH-22-5-047	KH22-5	P1	30.5848	130.663	10	2022/3/10	045_Sterivex	2022-09-21	Illumina HiSeq X	180
SRR32859268	KH-22-5-048	KH22-5	P1	30.5848	130.663	50	2022/3/10	045_Sterivex	2022-09-21	Illumina HiSeq X	181
SRR32859267	KH-22-5-049	KH22-5	P1	30.5848	130.663	100	2022/3/10	045_Sterivex	2022-09-21	Illumina HiSeq X	182
SRR32859266	KH-22-5-050	KH22-5	P1	30.5848	130.663	150	2022/3/10	045_Sterivex	2022-09-21	Illumina HiSeq X	183
SRR32859265	KH-22-5-051	KH22-5	P2	30.8332	130.669	10	2022/3/10	045_Sterivex	2022-09-21	Illumina HiSeq X	184
SRR32859264	KH-22-5-052	KH22-5	P2	30.8332	130.669	50	2022/3/10	045_Sterivex	2022-09-21	Illumina HiSeq X	185
SRR32859263	KH-22-5-053	KH22-5	P2	30.8332	130.669	100	2022/3/10	045_Sterivex	2022-09-21	Illumina HiSeq X	186
SRR32859262	KH-22-5-054	KH22-5	P2	30.8332	130.669	150	2022/3/10	045_Sterivex	2022-09-21	Illumina HiSeq X	187
SRR32859261	KH-22-5-055	KH22-5	P3	30.3682	132.047	10	2022/3/10	045_Sterivex	2022-09-21	Illumina HiSeq X	188
SRR32859260	KH-22-5-056	KH22-5	P3	30.3682	132.047	50	2022/3/10	045_Sterivex	2022-09-21	Illumina HiSeq X	189
SRR32859259	KH-22-5-057	KH22-5	P3	30.3682	132.047	100	2022/3/10	045_Sterivex	2022-09-21	Illumina HiSeq X	190
SRR32859257	KH-22-5-058	KH22-5	P3	30.3682	132.047	150	2022/3/10	045_Sterivex	2022-09-21	Illumina HiSeq X	191
SRR32859256	KH-22-5-059	KH22-5	K2W	29.834	133.033	10	2022/3/11	045_Sterivex	2022-09-21	Illumina HiSeq X	192
SRR32859255	KH-22-5-060	KH22-5	K2W	29.834	133.033	50	2022/3/11	045_Sterivex	2022-09-21	Illumina HiSeq X	193
SRR32859254	KH-22-5-061	KH22-5	K2W	29.834	133.033	100	2022/3/11	045_Sterivex	2022-09-21	Illumina HiSeq X	194
SRR32859253	KH-22-5-062	KH22-5	K2W	29.834	133.033	150	2022/3/11	045_Sterivex	2022-09-21	Illumina HiSeq X	195
SRR32859252	KH-22-5-063	KH22-5	K2E	29.9712	133.65	10	2022/3/12	045_Sterivex	2022-09-21	Illumina HiSeq X	196
SRR32859251	KH-22-5-064	KH22-5	K2E	29.9712	133.65	50	2022/3/12	045_Sterivex	2022-09-21	Illumina HiSeq X	197
SRR32859250	KH-22-5-065	KH22-5	K2E	29.9712	133.65	100	2022/3/12	045_Sterivex	2022-09-21	Illumina HiSeq X	198
SRR32859249	KH-22-5-066	KH22-5	K2E	29.9712	133.65	150	2022/3/12	045_Sterivex	2022-09-21	Illumina HiSeq X	199
SRR32859248	KH-22-5-067	KH22-5	Field blank	NA	NA	NA	2022/3/12	045_Sterivex	2022-09-21	Illumina HiSeq X	200
SRR32859245	KH-22-5-068	KH22-5	B1-2	31.4842	133.498	10	2022/3/13	045_Sterivex	2022-09-21	Illumina HiSeq X	201
SRR32859244	KH-22-5-069	KH22-5	B1-2	31.4842	133.498	50	2022/3/13	045_Sterivex	2022-09-21	Illumina HiSeq X	202
SRR32859243	KH-22-5-070	KH22-5	B1-2	31.4842	133.498	100	2022/3/13	045_Sterivex	2022-09-21	Illumina HiSeq X	203
SRR32859242	KH-22-5-071	KH22-5	B1-2	31.4842	133.498	150	2022/3/13	045_Sterivex	2022-09-21	Illumina HiSeq X	204
SRR32859241	KH-22-5-072	KH22-5	P5	33.0017	135.497	10	2022/3/14	045_Sterivex	2022-09-21	Illumina HiSeq X	205
SRR32859240	KH-22-5-073	KH22-5	P5	33.0017	135.497	50	2022/3/14	045_Sterivex	2022-09-21	Illumina HiSeq X	206
SRR32859239	KH-22-5-074	KH22-5	P5	33.0017	135.497	100	2022/3/14	045_Sterivex	2022-09-21	Illumina HiSeq X	207
SRR32859238	KH-22-5-075	KH22-5	P5	33.0017	135.497	150	2022/3/14	045_Sterivex	2022-09-21	Illumina HiSeq X	208
SRR32859237	KH-22-5-076	KH22-5	B2	32.9328	136.598	10	2022/3/14	045_Sterivex	2022-09-21	Illumina HiSeq X	209
SRR32859236	KH-22-5-077	KH22-5	B2	32.9328	136.598	50	2022/3/14	045_Sterivex	2022-09-21	Illumina HiSeq X	210
SRR32859234	KH-22-5-078	KH22-5	B2	32.9328	136.598	100	2022/3/14	045_Sterivex	2022-09-21	Illumina HiSeq X	211
SRR32859233	KH-22-5-079	KH22-5	B2	32.9328	136.598	150	2022/3/14	045_Sterivex	2022-09-21	Illumina HiSeq X	212
SRR32859232	KH-22-5-080	KH22-5	YB1	34.7113	138.653	10	2022/3/15	045_Sterivex	2022-09-21	Illumina HiSeq X	213
SRR32859231	KH-22-5-081	KH22-5	YB1	34.7113	138.653	50	2022/3/15	045_Sterivex	2022-09-21	Illumina HiSeq X	214
SRR32859230	KH-22-5-082	KH22-5	YB1	34.7113	138.653	100	2022/3/15	045_Sterivex	2022-09-21	Illumina HiSeq X	215
SRR32859229	KH-22-5-083	KH22-5	YB1	34.7113	138.653	150	2022/3/15	045_Sterivex	2022-09-21	Illumina HiSeq X	216
SRR32859228	KH-22-5-084	KH22-5	Field blank	NA	NA	NA	2022/3/15	045_Sterivex	2022-09-21	Illumina HiSeq X	217
SRR32859227	KH-22-5-085	KH22-5	Field blank	NA	NA	NA	2022/3/15	045_Sterivex	2022-09-21	Illumina HiSeq X	218
SRR32859226	KH-22-5-086	KH22-5	Field blank	NA	NA	NA	2022/3/15	045_Sterivex	2022-09-21	Illumina HiSeq X	219
SRR32859225	KH-22-5-087	KH22-5	Field blank	NA	NA	NA	2022/3/15	045_Sterivex	2022-09-21	Illumina HiSeq X	220
