# Supplementary material for: eDNAmap: A Metabarcoding Web Tool for Comparing Marine Biodiversity, With Special Reference to Teleost Fish
Source: Mol Ecol Resour. 2025 Nov 5;26(1):e70066. doi: 10.1111/1755-0998.70066 (PMC12627913; doi:10.1111/1755-0998.70066)
Supplement: Supplementary file 2 — Table S2: Number of detected sampling points for species in the Kuroshio list (Miya et al. 2015). [file MEN-26-e70066-s001.xlsx]

## Sheet: Sheet1
Table S2. Number of detected sampling points for species in the Kuroshio list (Miya et al. 2015).
KH22-5					KH20-9
No.	Family	Scientific name	# of detected sampling points		No.	Family	Scientific name	# of detected sampling points
1	Myctophidae	Myctophum spinosum /Dasyscopelus asper	42		1	Engraulidae	Encrasicholina punctifer	31
2	Bathylagidae	Lipolagus ochotensis	41		2	Scombridae	Scomber japonicus	22
3	Myctophidae	Myctophum orientale	32		3	Phosichthyidae	Woodsia nonsuchae	21
4	Myctophidae	Ceratoscopelus townsendi	30		4	Engraulidae	Engraulis japonicus	12
5	Myctophidae	Symbolophorus evermanni	27		5	Myctophidae	Lampadena luminosa	12
6	Phosichthyidae	Woodsia nonsuchae	27		6	Scombridae	Auxis rochei	11
7	Carangidae	Carangoides equula	24		7	Dussumieriidae	Etrumeus micropus	9
8	Serranidae	Rabaulichthys suzukii	23		8	Salmonidae	Oncorhynchus keta	9
9	Myctophidae	Hygophum proximum	22		9	Scombridae	Katsuwonus pelamis	9
10	Mugilidae	Mugil rubrioculus /Mugil platanus /Mugil liza	22		10	Myctophidae	Diaphus suborbitalis	8
11	Myctophidae	Notoscopelus japonicus	22		11	Myctophidae	Myctophum spinosum /Dasyscopelus asper	7
12	Myctophidae	Diaphus perspicillatus	21		12	Myctophidae	Diaphus garmani	7
13	Pempheridae	Parapriacanthus ransonneti	20		13	Myctophidae	Ceratoscopelus townsendi	7
14	Scombridae	Scomber japonicus	20		14	Engraulidae	Encrasicholina punctifer	7
15	Myctophidae	Lobianchia gemellarii	19		15	Exocoetidae	Hirundichthys speculiger /Hirundichthys affinis /Hirundichthys oxycephalus	6
16	Centriscidae	Macroramphosus scolopax /Macroramphosus gracilis	19		16	Carangidae	Decapterus macarellus	6
17	Myctophidae	Nannobrachium achirus /Lampanyctus tenuiformis	19		17	Monacanthidae	Cantherhines macrocerus /Canthidermis sufflamen /Canthidermis maculata	6
18	Gonostomatidae	Sigmops gracilis	19		18	Engraulidae	Encrasicholina punctifer	6
19	Lutjanidae	Paracaesio xanthura	18		19	Myctophidae	Diaphus perspicillatus	5
20	Myctophidae	Lampanyctus alatus	17		20	Diplophidae	Diplophos taenia /Diplophos orientalis	4
* 81 sampling points in total					* 131 sampling points in total
