# Supplementary material for: eDNAmap: A Metabarcoding Web Tool for Comparing Marine Biodiversity, With Special Reference to Teleost Fish
Source: Mol Ecol Resour. 2025 Nov 5;26(1):e70066. doi: 10.1111/1755-0998.70066 (PMC12627913; doi:10.1111/1755-0998.70066)
Supplement: Supplementary file 3 — Table S3: Depth‐specific detection frequencies of Katsuwonus pelamis ASV obtained from the KH22‐5 and KH20‐9 cruises. [file MEN-26-e70066-s004.xlsx]

## Sheet: 700_out
Table S3. Depth-specific detection frequencies of Katsuwonus pelamis ASV obtained from KH22-5 and KH20-9 cruises
	10m	50m	100m	150m
ASV-249	1	1	0	0
ASV-3335	1	0	0	0
ASV-1921	1	0	0	0
ASV-889	1	0	0	0
ASV-4046	1	0	0	0
ASV-2353	1	0	0	0
ASV-3240	1	0	0	0
ASV-1971	0	1	0	0
ASV-4260	1	0	0	0
ASV-1104	1	0	0	0
ASV-452	2	1	0	0
ASV-913	2	0	0	0
ASV-566	2	1	0	0
ASV-4074	0	1	0	0
ASV-3997	1	0	0	0
ASV-2220	3	1	0	0
ASV-3503	1	0	0	0
ASV-2052	1	0	0	0
ASV-2684	1	0	0	0
ASV-4378	1	0	0	0
ASV-4106	1	0	0	0
ASV-1195	0	1	0	0
ASV-1135	1	0	0	0
ASV-2222	0	1	0	0
ASV-4213	1	0	0	0
ASV-2169	1	0	0	0
ASV-3040	0	1	0	0
ASV-3051	1	0	0	0
ASV-1812	1	0	0	0
ASV-3749	1	0	0	0
ASV-1899	1	0	0	0
ASV-1539	1	1	0	0
ASV-3233	1	0	0	0
ASV-808	1	0	0	0
ASV-2742	1	0	0	0
ASV-4382	0	1	0	0
ASV-2330	1	0	0	0
ASV-3848	1	0	0	0
ASV-2108	1	0	0	0
ASV-4271	0	0	1	0
ASV-601	1	0	0	0
ASV-1838	2	0	0	0
ASV-1269	1	1	0	0
ASV-2258	1	0	0	0
ASV-3337	0	1	0	0
ASV-2123	1	0	0	0
ASV-1662	1	1	0	0
total	45	14	1	0
